# Supplementary material for: The value of information gathering in phage–bacteria warfare
Source: PNAS Nexus. 2024 Jan 9;3(1):pgad431. doi: 10.1093/pnasnexus/pgad431 (PMC10776245; doi:10.1093/pnasnexus/pgad431)
Supplement: pgad431_Supplementary_Data [file pgad431_supplementary_data.zip]

Archive with 10 entries (10 files):
- PNASNEXUS-PNASNEXUS-2023-00941R-s04.pdf
- PNASNEXUS-PNASNEXUS-2023-00941R-s05.pdf
- PNASNEXUS-PNASNEXUS-2023-00941R-s06.pdf
- PNASNEXUS-PNASNEXUS-2023-00941R-s07.pdf
- PNASNEXUS-PNASNEXUS-2023-00941R-s08.pdf
- PNASNEXUS-PNASNEXUS-2023-00941R-s09.pdf
- PNASNEXUS-PNASNEXUS-2023-00941R-s10.tex
- PNASNEXUS-PNASNEXUS-2023-00941R-s01.pdf
- PNASNEXUS-PNASNEXUS-2023-00941R-s02.pdf
- PNASNEXUS-PNASNEXUS-2023-00941R-s03.pdf
