# Supplementary material for: The value of information gathering in phage–bacteria warfare
Source: PNAS Nexus. 2024 Jan 9;3(1):pgad431. doi: 10.1093/pnasnexus/pgad431 (PMC10776245; doi:10.1093/pnasnexus/pgad431)
Supplement: pgad431_Supplementary_Data [file pgad431_supplementary_data.zip › PNASNEXUS-PNASNEXUS-2023-00941R-s10.tex]

%\documentclass[9pt,twoside,lineno]{pnas-new}
\documentclass[9pt,twocolumn,twoside,lineno]{pnas-new}
%\documentclass[aps]{revtex4}
% Use the lineno option to display guide line numbers if required.
%\renewcommand\thesection{S{\arabic{section}}}
%\renewcommand\thesubsection{S{\arabic{section.\arabic{subsection}}}}
%\renewcommand\thesubsubsection{S{\arabic{section.\arabic{subsection}.\arabic{subsubsection}}}}
\usepackage{amsmath}
\usepackage{comment}
\usepackage{xcolor}
\usepackage{array}
\usepackage{graphicx}
\usepackage{xr}
\newcommand{\YM}[1]{{\color{purple}#1}}
\newcommand{\YD}[1]{{\color{red}#1}}
\usepackage{soul}

\templatetype{pnassupportinginfo}


\graphicspath{{figures/}}


\title{The value of information gathering in phage-bacteria warfare}
\author{Yuval Dahan, Ned S. Wingreen, and Yigal Meir}
\correspondingauthor{To whom correspondence may be addressed. Email: wingreen@princeton.edu or ymeir@bgu.ac.il}
\begin{document}

%% Comment out or remove this line before generating final copy for submission; this will also remove the warning re: "Consecutive odd pages found".
% \instructionspage  

\maketitle

%% Adds the main heading for the SI text. Comment out this line if you do not have any supporting information text.
\SItext

\section{Details of the approximate analytical calculation}
\begin{comment}
\subsection{Equations}
[NSW: I don't think we need to reproduce the equations in the SI. But we do need some introductory sentences to say what this section is about, i.e. deriving an approximate analytical solution for the dynamics of a single dilution cycle.] The equations we have to solve are 
\begin{align}
\frac{dB}{dt} &= a_{B}B \frac{N}{N+K}\;-\;kB\sum_{i}P_{i}\nonumber\\
\frac{dL_{i}}{dt}&= a_{L}L_{i}\frac{N}{N+K}\;+\;fkBP_{i} \;-\; \gamma L_{i}\nonumber\\
\frac{dP_{i}}{dt} &= (1-f)bkBP_{i}\;-\; kP_{i}\left(B+\sum_{i}L_{i}\right)\;+\; \gamma bL_{i}\nonumber\\
\frac{dN}{dt} &= -\frac{N}{N+K}\left(a_{B}B+a_{L}\sum_{i}L_{i}\right)\nonumber\\
\frac{ds}{dt} &= kB\sum_{i}P_{i}(1-f_{i})\;+\: \gamma \sum_{i}L_{i}
\end{align}
\end{comment}
In the following, we describe an approximate analytic approach to the solution of Eqs.~(1-5) of the main text. This solution sheds light on why  the  critical values $\alpha_L^*$ and $b^*$ are rather robust, in spite of the exponential dependence of the different populations on the model parameters. As we show below,  these critical values depend  on these parameters only logarithmically, and in our final expression some of these dependencies cancel between the numerator and the
denominator.

Below we describe a standard invasion-stability analysis. We first start with a fixed strategy, optimize it and then check its stability against an invading adapting strategy, which is also optimized. By checking whether the optimal fixed strategy can be invaded successfully by an adapting strategy with a smaller lysogen growth rate or a smaller burst size, we can evaluate the value of information. We then check the stability of an optimal adapting strategy against invasion by a fixed strategy, to check for possible coexistence.
\subsection{A Single Fixed strategy}
\subsubsection*{Bacteria and phage}
We start with a single fixed strategy $f_0$. Assuming that because of the large burst size the phage population grows quickly on the timescale of bacterial growth, we can initially neglect bacterial growth. Further neglecting the initially small number of lysogens, we have

\begin{align}
\frac{dB}{dt} &= -kB(t)P(t) \nonumber\\
\frac{dP}{dt} &= k(1-f_0)bP(t)B(t).
\end{align}
Using the fact that  $(1-f_0)bB(t)+P(t)$ is independent of time during this period, we find

\begin{align}
B(t) &= \frac{B_0(B_0b(1-f_0) + P_0)}{B_0b(1-f_0)+P_0e^{k(B_0(1-f_0)b+P_0)t}} 
\approx \frac{B_0^2b(1-f_0)}{B_0b(1-f_0)+P_0e^{kB_0b(1-f_0)t}}\nonumber\\
P(t) &= \frac{(B_0b(1-f_0) + P_0)P_0e^{k(B_0(1-f_0)b+P_0)t}}{B_0b(1-f_0)+P_0e^{k(B_0(1-f_0)b+P_0)t}} 
\approx \frac{B_0b(1-f_0)P_0e^{k(B_0(1-f_0))t}}{B_0b(1-f_0)+P_0e^{kB_0b(1-f_0)t}},
\label{eq:BPt}
\end{align}
where the approximation holds for the biologically relevant case $\frac{P_0}{B_0b(1-f_0)} << 1$.


Defining the half-lifetime $t_B$ of the susceptible bacteria by $B(t_B) = B_0/2$, then 
\begin{equation}
t_B=\frac{1}{B_0kb(1-f_0)}\log[\frac{B_0b(1-f_0)}{P_0}].
\label{eq:tB}
\end{equation}
While the calculations can be carried out with the full expressions (\ref{eq:BPt}) for $B(t)$ and $P(t)$, one can make the further simplifying approximation that $B(t)$ is practically constant $(=B_0)$ for $t<t_B$ and zero afterwards. Within that approximation
 $P(t) = P_0e^{kbB_0(1-f_0)t} $. Note that $P(t_B) = B_0b(1-f_0)$, independent of the initial population of phage.

\begin{comment}
We now approximate $B(t)$ as a step function $B(t) = B_0 \Theta(t_B-t)$. The resulting equation for the phage is:
\begin{equation}
    \frac{dP}{dt} = k(1-f_0)bB_0P(t)  , \ \ \ t<t_B
    \end{equation}
\end{comment}
  

After $t_B$ the phage die by infecting lysogens and are generated by induction:
\begin{align}
    \frac{dP}{dt} &= -kL(t)P(t) + \gamma b L(t), 
\end{align}
so the phage population reaches a steady state $P_{\mathrm{ss}}=\gamma b/k$. Consequently the initial phage population in all subsequent dilution cycles will be $P_0=\mu \gamma b/k$, where $\mu$ is the dilution ratio.

\subsubsection*{Lysogens and nutrient}
With the above assumption that the susceptible bacteria are gone after time $t_B$, lysogens are only created by infections during $t<t_B$, and then exclusively grow on nutrient for $t>t_B$ at a rate $\alpha_L$, until all the nutrient is consumed around $t=t_N$: 
%As for the bacteria, we assume no lysogens growth before $t_B$:

\begin{equation}
    \frac{dL}{dt} = kf_0P(t)B(t) \simeq kf_0B_0 P(t)= kf_0B_0P_0e^{kbB_0(1-f_0)t},  \ \ t<t_B, 
    \end{equation}
    leading to 
\begin{equation}
L(t<t_B) \simeq \frac{f_0P_0}{b(1-f_0)}(e^{kbB_0(1-f_0)t}-1) = \frac{f_0}{b(1-f_0)}(P(t)-P_0).
    \end{equation}
 Note that $L(t_B) \approx f_0B_0$, again independent of the initial concentration of  phage.
For $t>t_B$, $B(t>t_B) = 0$:
\begin{align}
    L(t>t_B) &= L(t_B)e^{\alpha_L(t-t_B)} \simeq f_0B_0e^{\alpha_L(t-t_B)}.
\end{align}
For $t>t_B$, he lysogen concentration will grow until all nutrients are consumed at time $t_N$, defined by $N(t_N) \simeq K$:

\begin{align}
    \frac{dN}{dt} = -\frac{N}{N+K}(\alpha_B B + \alpha_L L).
\end{align}

We assume that $N(t)=N_0\gg K$ for $t<t_N$ and $N(t)=0$ afterwards, and that the nutrient is being consumed mainly by lysogens (for $t>t_B$), which leads to
%and initially $N(0)>>K$:
\begin{align}
\frac{dN}{dt} &= -\alpha_LL(t) = -\alpha_Lf_0B_0e^{\alpha_L(t-t_B)},\ \       t<t_N .
\end{align}
The solution is 
\begin{align}
N(t) &= N_0 - f_0B_0e^{\alpha_L(t-t_B)}=N_0 - L(t).
\end{align}
Note that, by definition, $L(t_N)=N_0-K\simeq N_0$. Solving for $t_N$, we find
\begin{align}
    t_N &= \frac{1}{\alpha_L}\log\left(\frac{N_0}{f_0B_0}\right) + t_B.
    %t_L &= \frac{1}{\alpha_L}\log[\frac{N_0}{f_0B_0(\frac{1}{1-\frac{(1-f_0}{\beta_0}})[1-(\frac{B_0b(1-f_0)}{P_0})^{\frac{1}{\beta_0(1-f_0)}-1}]}]
\end{align}


A comparison between the full numerical solution and these analytical results is presented in Fig. \ref{fig:major}.


\subsection{Invasion into a  fixed strategy}

We now check the stability of a given fixed  strategy, coined the ``major strategy'',  against invasion by another fixed strategy or an adapting strategy. To this end, we consider adding an infinitesimal density of the invading phage into the original (major) phage population, with $P_0^{\mathrm{inv}} << P_0$. The times  $t_B$ and $t_L$ are thus determined by the major strategy alone.

\subsubsection{Invasion by a fixed strategy} 
For an invading phage with a fixed strategy $f = f_{\mathrm{inv}}$, the concentrations of phage $P_a(t;f_{\mathrm{inv}})$ and of lysogens $L_a(t;f_{\mathrm{inv}})$ grow exponentially for $t<t_B$ at rates $kbB_0f_{\mathrm{inv}}$ and $kbB_0(1-f_{\mathrm{inv}})$, respectively. After the susceptible bacteria run out, the concentration of lysogen grows, as before, at a rate $\alpha_L$:
\begin{align}
    L_a(t < t_B;f_{\mathrm{inv}}) &= \frac{f_{\mathrm{inv}}P_0^{\mathrm{inv}}}{b(1-f_0)}(e^{kbB_0(1-f_{\mathrm{inv}})t}-1) \nonumber \label{eq:invf} \\
    L_a(t_B < t < t_N;f_{\mathrm{inv}}) &= \frac{f_{\mathrm{inv}}P_0^{inv}}{b(1-f_{\mathrm{inv}})}(e^{kbB_0(1-f_{\mathrm{inv}})t_B}-1)e^{\alpha_L(t-t_B)}.
    \label{eq:invfix}
    \end{align}

First, we find the optimal invading fixed strategy, by finding $f_{\mathrm{inv}}$ which maximizes Eq. \ref{eq:invfix}:
\begin{align}
    \frac{dL_a(t_B;f_{\mathrm{inv}})}{df_{\mathrm{inv}}} = 0 \Rightarrow f_{\mathrm{inv}}^*(f_0) = \frac{1}{2} - \sqrt{\frac{1}{4}-\frac{1-f_{0}}{\log(\frac{B_0b(1-f_0)}{P_0})}}.
\end{align}
The overall optimal strategy $f_{\mathrm{opt}}$ is determined by $ f_{\mathrm{inv}}^*(f_{\mathrm{opt}}) = f_{\mathrm{opt}}$, which means that no other fixed strategy can invade it. This transcendental equation can be solved numerically, but if one assumes $\log(B_0b/P_0)\gg\log(1-f_{\mathrm{opt}})$ then 
$f_{\mathrm{opt}}\simeq 1/\log(B_0 b/P_0)$. For the biologically relevant parameters used in the simulations this gives $f_{\mathrm{opt}} \simeq 0.08$, in good agreement with the simulations. In the following we assume that the fixed strategy is given by $f_0=f_{\mathrm{opt}}$.

\subsubsection{Invasion by an adaptive strategy}
\noindent An adaptive strategy $(f_2,s_{\mathrm{th}})$ with initial phage population $P_0^a$ will only make new phages and no lysogens until time $t_s$ (determined by the signal and the value of $s_{\mathrm{th}}$) and then switch to branching ratio $f_2$ between the lytic and lysogenic pathways. We allow the adaptive strategy to have a different lysogenic growth rate  $\alpha_L^a$ and burst size $b_a$. Eqs.~\ref{eq:invfix} become
\begin{align}
      t_s<t<t_B: f = f_2& \nonumber\\
    &L_a(t) = \frac{f_2P_a(t_s)}{(1-f_2)b_a}(e^{kB_0b_a(1-f_2)(t-t_s)}-1) \nonumber \\
    t_B<t<t_N:& \nonumber\\
    &L_a(t) = \frac{f_2P_a(t_s)}{(1-f_2)b_a}(e^{kB_0b_a(1-f_2)(t_B-t_s)}-1)e^{\alpha_L^a(t-t_B)}.  
\end{align}
So at the end of the cycle, the number of invading lysogens is given by 
\begin{align}
L_a(t_N)=\frac{f_2}{(1-f_2)b_a}P_0^ae^{kB_0b_at_s}(e^{kB_0b_a(1-f_2)(t_B-t_s)}-1)e^{\alpha_L^a(t_N-t_B)}.
\label{eq:La}
\end{align}
%A bias with size $0.02$ was added to $t_B$ for better fit to the simulation result.


In order to find the optimal adaptive strategy we need to maximize $L_a(t_N)$ with respect to $t_s$ and $f_2$. Finding the optimal $t_s$ (as a function of $f_2$) and substituting it in Eq.~\ref{eq:La}, we find that
 $L_a(t_N)$  is a monotonically increasing function of $f_2$ between $0$ and $1$, so $f_2^{(\mathrm{opt})}=1$.
The optimal $t_s$ is then given by  $t_s^{(\mathrm{opt})} = t_B - 1/(kB_0b_a)$
(one can also find $s_{\mathrm{th}}$ from this relation, but it is unnecessary for the rest of the calculations).
Substituting $t_s = t_s^{(\mathrm{opt})}$ into Eq.~\ref{eq:La}, we finally have
\begin{align}
L_a(t_N)^{(\mathrm{opt})}=\frac{P_0^a}{b_a}e^{kB_0b_at_B-1}e^{\alpha_L^a(t_N-t_B)}.
\label{eq:Laopt}
\end{align}


\subsection{Value of information}
In order to find the advantage of the adaptive strategy, we compare the number of lysogens at the end of the cycle $L_a(t_N)$ for the optimal invading adaptive strategy to that number $L_0(t_N)$ for an invading fixed strategy with the same $f_0$ as the original optimal fixed strategy. 
Defining $G=L_a(t_N)/L_0(t_N)$, we have
\begin{align}
%    G = \frac{f_2}{1-f_2}\frac{1-f_0}{f_0}\frac{b_0}{b_a-1}exp(kB_0b_at_s)\frac{e^{kB_0b_a(1-f_2)(t_B-t_s)}-1}{e^{kbB_0(1-f_0)t_B}-1}\frac{\alpha_L^a(t_L-t_B)}{\alpha_L(t_L-t_B)}
 G =\frac{ (1-f_0)e^{kB_0b_at_B-1}e^{\Delta\alpha_L(t_N-t_B)}}{f_0\tilde{b}(e^{kbB_0(1-f_0)t_B}-1) } \simeq \frac{P_0}{e f_0b_aB_0}\left(\frac{B_0b(1-f_0)}{P_0}\right)^{\tilde{b}/(1-f_0)}\left(\frac{N_0}{f_0B_0}\right)^{\tilde{\alpha}_L^a-1},
\end{align}
with $\tilde{b}=b_a/b$ and $\tilde{\alpha}_L^a=\alpha_L^a/\alpha_L$.


%\subsubsection{Crossing-point values}
By definition, the critical values $\tilde{b}^*$ and $\tilde{\alpha}_L^*$ are the values which give $G = 1$. To find $\tilde{\alpha}_L^*$ we substitute $\tilde{b}=1$:
\begin{align}
   \tilde{\alpha}_L^* &=1+ \frac{(1-f_0)\log(e f_0bB_0/P_0) -\log(B_0b(1-f_0)/P_0)}{(1-f_0)\log(N_0/f_0B_0)},
   \label{eq:tildealpha}
\end{align}
and similarly to find $\tilde{b}$ we substitute $\tilde{\alpha}_L^*=1$:
\begin{equation}
\tilde{b}^* = (1-f_0) \frac{\log(e f_0bB_0\tilde{b}^*/P_0)}{\log(B_0b(1-f_0)/P_0)}.
% \tilde{b}^* = (1-f_0) \frac{\log(e f_0bB_0/P_0)+\log(\tilde{b}^*)}{\log(B_0b(1-%f_0)/P_0)} \simeq (1-f_0) \frac{\log(ef_0bB_0/P_0)}{\log(B_0b(1-f_0)/P_0)}
% G =\frac{P_0}{e f_0b_aB_0}\left(\frac{B_0b(1-f_0)}{P_0}\right)^{\tilde{b}/(1-f_0)}\left(\frac{N_0}{f_0B_0}\right)^{\Delta\alpha_L/\alpha_L}
\label{eq:tildeb}
\end{equation}


\begin{comment}
\begin{align}
 G =\frac{P_0}{e f_0b_aB_0}\left(\frac{B_0b(1-f_0)}{P_0}\right)^{\tilde{b}(1-f_0)}\left(\frac{N_0}{2f_0B_0}\right)^{\Delta\alpha_L/\alpha_L},
\end{align}

\begin{align}
    \tilde{b}^* &\approx (1-f_0)\frac{log(\frac{kB_0b_0}{\tilde{A}})}{log(\frac{B_0b_0(1-f_0}{P_0})} \\
    \tilde{\alpha_L}^* &= 1 + \frac{log(\frac{kB_0b_0}{\tilde{A}}(\frac{B_0b_0(1-f_0)}{P_0})^{-\frac{1}{1-f_0}})}{log(\frac{N_0-K}{f_0B_0})}.
\end{align}
\end{comment}

 For the parameters used in the numerics, we find  $\tilde{\alpha_L}^* \simeq 0.35$  and $\tilde{b}^* \simeq 0.8$, to be compared with the values $\tilde{\alpha_L}^* \simeq 0.44$  and $\tilde{b}^* \simeq 0.82$, obtained from the numerical simulations (Fig. 4 of the main text).


Note that the dependence on parameters in Eqs.~(\ref{eq:tildealpha}) and (\ref{eq:tildeb}) is logarithmic, which explains the robustness of the crossing-point values to parameters. For $\tilde{b}^*$ the ratio $B_0/P_0$ appears both in the numerator and the denominator, so the crossing point is practically insensitive to that parameter, while for $\tilde{\alpha_L}^*$ the ratio $B_0/P_0$ appears only at the numerator and has a slightly stronger influence on the crossing point.

\subsection{Invasion into an adaptive  strategy}
 In the above, we  considered the invasion into the optimal fixed strategy by an adaptive strategy, and found the region of stability of that fixed strategy. We now consider the opposite scenario -- invasion into the optimal adaptive strategy, with lysogenic growth rate $\alpha_L^a$ and burst size $b_a$, by a fixed strategy with possibly higher growth rate $\alpha_L$ or burst size $b$.

The only difference in the calculation is that for the adaptive strategy $(1,s_{\mathrm{th}})$  new infections only generate phage for $t<t_s$ and only generate lysogens afterwards, where $t_s$ is determined by the threshold $s_{\mathrm{th}}$:
\begin{equation}
 t_s =  \frac{1}{k b_a B_0}\log\left(\frac{B_0  s_{\mathrm{th}} b_a}{P_0 (B_0 - s_{\mathrm{th}})}\right) .
\end{equation}
Thus, for $t<t_s$, $B(t)$ and $P(t)$ will be the same as for a resident fixed strategy with  $f_0=0$. Assuming $t_s<t_B$ (where $t_B$ is given by Eq.~\ref{eq:tB}, with $f_0=0$), and the same type of approximations,  we find  for $t_s<t<t_B$
\begin{align}
B(t) &= B(t_s) e^{-k b_a P(t_s)(t-t_s)}\nonumber \\
L(t) &= \frac{b_a   k B(t_s) s_{\mathrm{th}} e^{\alpha_L^a(t - t_s)}}{(
b_a k s_{\mathrm{th}} +\alpha_L^a)} ,
\label{eq:BLad}
\end{align}
where, by the solution for $t<t_s$ and the relation between $t_s$ and $s_{\mathrm{th}}$, we have $B(t_s)=B-s_{\mathrm{th}}$ and $P(t_s)=b_a s_{\mathrm{th}}$. For $t>t_B$ the number of lysogens will grow exponentially at a rate $\alpha_L^a$ up to the time $t_N$ for the disappearance of nutrient, which is now given by
\begin{equation}
t_N= t_s + \frac{1}{\alpha_L^a}\log\frac{b_a k (B_0+N_0-s_{\mathrm{th}}) s_{\mathrm{th}}  + N_0 \alpha_L^a}
{ b_a k s_{\mathrm{th}}(B_0- s_{\mathrm{th}})} .
\end{equation}

A comparison between the simulation and analytical result for the concentrations of phage and lysogens of an adapting strategy with $f_2=1$ and $s_{\textrm{th}} = 7$ is presented in Fig. \ref{fig:invf}, demonstrating that the analytical calculation captures the dynamics of the full numerical solution.

\subsubsection{Invasion of an adaptive strategy by another adaptive strategy}

In order to find the optimal adaptive strategy, we check for the invasion of an adaptive strategy with a smaller threshold signal $s'_{\mathrm{th}}$, or, alternatively, smaller $t_s'$ (a very similar calculation can be done for $t_s'>t_s$). The equation for the concentration of invading lysogens for $t>t_s'$ is given, as before, by
\begin{equation}
    \frac{dL_{\mathrm{inv}}(t;t_s')}{dt} = k B(t) P_{\mathrm{inv}}(t_s') + \alpha_L^a L_{\mathrm{inv}}(t;t_s') ,
\end{equation}
where $P_{\mathrm{inv}}(t=t_s';t_s')$ is the concentration of the invading phage at $t=t_s'$.
Unlike before, the form of $B(t)$ is different for $t<t_s$ and for $t>t_s$ (for the latter it is given by Eq.~\ref{eq:BLad}). $L_{\mathrm{inv}}(t;t_s')$ can be obtained analytically and expressed in terms of hypergeometric functions (due to the cumbersomeness of the expression we do not quote it here). As before, the optimal strategy $t_s$ (or the corresponding $s_{\mathrm{th}}$) is such that $L_{\mathrm{inv}}(t=t_N;t_s')/L_{\mathrm{inv}}(t=t_N;t_s)<1$ for all $t_s'\ne t_s$. This optimal value can be calculated numerically. For the parameters quoted in the paper, we find $s_{\mathrm{th}}^{\mathrm{opt}}\sim9.8$, close to the numerical value of $s_{\mathrm{th}}^{\mathrm{opt}}\sim12$ obtained by direct competition between adaptive strategies.

\subsubsection{Stability against invasion by a fixed strategy}
We now check the stability of the optimal adaptive strategy against invasion by a fixed strategy, with possibly different lysogenic growth rate or burst size. As the calculation is very similar to the calculation above, we only quote the result:
\begin{equation}
   L_{\mathrm{inv}}(t) \simeq \frac{P_0^{(\mathrm{inv})}f_{\mathrm{inv}}(e^{kb B_0(1-f_{\mathrm{inv}})t}-1)}{b(1-f_{\mathrm{inv}})},\ \ \    t<t_s .
\end{equation}
For $t>t_s$ $L_{\mathrm{inv}}(t)$ can again be calculated analytically and expressed in terms of hypergeometric functions. In the above $f_{\mathrm{inv}}$ is the lysogenic branching ratio of the invading fixed-strategy phage, and $P_0^{(\mathrm{inv)}}$ their initial concentration. We now look at the ratio of $L_{\mathrm{inv}}$ at the end of the cycle to the concentration of invading phage with the optimal adaptive strategy, and check when this value becomes larger than unity, as a function of either $b_a/b$ or $\alpha_L^a/\alpha_L$. For invasion into the optimal adaptive strategy, for the numerical values quoted in the paper, we find that the best fixed strategy can invade for either $\alpha_L^a/\alpha_L<0.48$ or $b_a/b<0.8$, again close to the values found in the full numerical simulations.


\section{Additional calculations}

\subsection{The optimal value of $f_1$}

Strategies were initially defined by three parameters: $(f_1,f_2,s_{\textrm{th}})$. Searching for the optimal strategy (i.e., the strategy that maximizes the number of lysogen cells at the end of a series of dilution cycles) on a dense grid of parameters, we find that for all the optimal strategies $f_1 = 0$, as shown in Fig. \ref{fig:best_hist}. Hence, the possible optimal strategies are now defined by only two free parameters $(f_2,s_{\textrm{th}})$.


\subsection{Graded response to signal}
In the model we consider that transition between $f=0$ and $f=f_2$ for an adaptive strategy to be abrupt and to occur when $s=s_{\textrm{st}}$. We also tested a graded response, of the form: 
\begin{align}
    f(s) = \frac{1}{e^{-\frac{s-s_{\textrm{th}}}{w}} + 1} ,
\end{align}
i.e. the transition of the lysogen branching ratio occurs over a scale of $w$ in signal level. As shown in Fig. \ref{fig:response} implementing a graded transition does not produce a significant change in the
results. Specifically, the value of information remains unchanged, even when $w$ changes by orders of magnitude. Only when $w$ becomes comparable to the threshold $s_{\textrm{th}}$ itself, namely when the adaptive strategy does not appreciably change over the range of ambient signal concentrations, then the crossing-point lysogen growth rate reverts to the original growth rate, i.e. the value of information becomes negligible.


\subsection{Signal release by a dormant phage}


Ref.~\cite{avigdor} showed that a dormant phage (i.e., a phage that has been incorporated into a lysogen cell) can also release the signal peptide arbitrium. To take this effect into account, we added a corresponding term to Eq. 5:
\begin{align*}
    \numberthis
    \underbrace{\frac{ds}{dt}}_{\text{Signal~}} = \underbrace{kB\sum_{i}P_{i}(1-f_{i})}_{\text{Secreted upon lytic infection}} + \underbrace{(\gamma + \beta) \sum_{i}L_{i}}_{\text{Secreted upon induction and constitutively}},
\end{align*}
where $\beta$ stands for the rate at which lysogens secrete signal (note that since $\gamma$, the lysogen induction rate, also appears elsewhere in the equations, this is not a mere change in the value of $\gamma$). Fig.~\ref{fig:beta} depicts the dependence of the crossing-point values of $\alpha_{L}^*$ and $b^*$ on the rate $\beta$. For the wide range of relevant rates, this term has little effect on the crossing-point values.


\subsection{Phage decay rate}


In our model, we assume that phage die when trying to infect a lysogenic cell. This is well established \cite{protection}. Nevertheless, we checked what happens when we replace the death of phage upon infecting a lysogen with the standard decay rate of phage. We find that this does not change the result, not even quantitatively. Fig.~\ref{fig:decay} A and B depict what happens when we discard completely the term corresponding to phage death upon attempting to infect a lysogen cell, but instead take a fixed phage decay rate of $0.8 \; \textrm{hour}^{-1}$.
%,\st{a value which has been used in other serial dilution studies (Yuval - refernce?), and simulates the diffusive loss of some of the phage population.}
Very similar results were found when taking the decay rate of phage to be $10^{-3} \, \textrm{(hour)}^{-1}$ \cite{eLife} together with a 100\% chance of phage death upon infecting a lysogen, or taking a decay rate of $0.1 \, \textrm{(hour)}^{-1}$ \cite{decay} together with a 50\% chance of phage death upon infecting a lysogen.
The system's dynamics and the crossing-point values for both the burst size and growth rate were unaffected. This is easily understandable, as the number of lysogens is almost constant through most of the cycle, so the two scenarios for phage death/decay are almost equivalent.


\subsection{Lytic infection with time delay}


In our model, we assume an instantaneous lytic cycle, i.e., we take the lysis time between the start of a lytic infection and actual cell lysis to be much shorter than all other time scales (the same assumption is made in e.g. Refs.\cite{Sinha, Wahl, LevinNew}). To check if our results change when eliminating this assumption, we extended our model to include a lysis delay time $\tau$. In this case, we introduce new species $B_{i}$, bacteria that were infected by strategy $i$, and, after the delay, will burst and produce phage $P_i$. In the same spirit, the induced lysogens will also turn into $B_{i}$ before the burst. The equations now become:

\begin{align*}
\numberthis
&\frac{dB}{dt} = \alpha_{B}B \frac{N}{N+K} - kB\sum_{i}P_{i}\\ 
\numberthis
&\frac{dL_{i}}{dt} = \alpha_{L}L_{i}\frac{N}{N+K} + f_ikBP_{i} -\gamma L_{i}\\
\numberthis
&\frac{dB_{i}}{dt} = 
%\alpha_{L} L_{\mathrm{lytic},i}\frac{N}{N+K}+
k \biggl([1-f_i(t)]B(t)P_{i}(t)-[1-f_i(t-\tau)]B(t-\tau)P_{i}(t-\tau)\biggl) + \gamma \biggl(L_{i}(t)-L_{i}(t-\tau) \biggl) \\
\numberthis
&\frac{dP_{i}}{dt}= [1-f_i(t-\tau)]bkB(t-\tau)P_{i}(t-\tau)-kP_{i}\left(B+\sum_{i}(L_{i}+B_{i})\right)+\gamma bL_{i}(t-\tau)\\
\numberthis
&\frac{dN}{dt} = -\frac{N}{N+K}\left(\alpha_{B}B+\alpha_{L}\sum_{i}L_{i}\right)\\
\numberthis
&\frac{ds}{dt} = kB(t-\tau)\sum_{i}[1-f_{i}(t-\tau)]P_{i}(t-\tau), 
\end{align*}
where all quantities without an explicit time variable are evaluated at time $t$.

Fig. \ref{fig:delay} shows the critical burst size and critical growth rate, both normalized to the fixed strategies parameters, for different time delays. As reported in \cite{wang}, a burst size of $b\approx 10 $ is a reasonable choice for a delay time of $0.5 \textrm{ (hour)}$. The delay slows down the creation of phages, hence allowing the bacteria to grow for a longer time, and devour all the nutrients. In order to prevent a situation of the nutrient running out before the lysogens appear, we increased the initial nutrient concentration in the first cycle to $N_0 = 10^{12} \textrm{ bacterial equivalents mL}^{-1} $. As shown in Fig. \ref{fig:delay} the crossing-points values remain approximately the same as in the case without lytic delay.


\bibliographystyle{pnas-new.bst}
\bibliography{pnas-sample}

%%% Each figure should be on its own page

\section{Figures caption}

\begin{itemize}
    \item Fig. S1: Comparison between the simulation (solid curve) and analytical (dashed curve) results, for a fixed strategy $f_0 = 0.1$. The blue and orange curves are the phage and lysogens, respectively, of the resident strategy, both in units of bacterial equivalents mL$^{-1}$.

    \item Fig. S2: Comparison between the simulation (solid curve) and analytical (dashed curve) results, for the adaptive strategy $(f_2,s_{\textrm{th}}) = (1,7)$. The blue and orange curves are the phage and lysogens, respectively, both in units of bacterial equivalents mL$^{-1}$.

    \item Fig. S3: Lysogens fraction at $b_a=b^*=12.4$ (blue) and at $\alpha_La=\alpha_L^*=0.31$ for different initial nutrient ($N_0$). Showing a wide range of coexistence of adaptive and fixed strategies near the growth rate crossing point, and a narrow range near the burst size crossing point (Note that the x-axis is in a logarithmic scale).

    \item Fig. S4: $f_1 = 0$ is optimal for lysogen maximization. A set of strategies $(f_1,f_2,s_{\textbf{th}})$ where $f_1, f_2 \in [0,1]$ and $s_{\textbf{th}} \in [0,20]$ were were simultaneously competed in a simulation. The histogram shows the number of lysogens for the $10$ best strategies (the largest number of lysogens at the last dilution cycle). All $10$ have $f_1 = 0$.

    \item Fig. S5: Crossing-point burst size (A) and growth rate (B) as functions of signal-response range $w$, where $f(s) = \frac{1}{e^{-\frac{s-s_{\textrm{th}}}{w}} + 1}$. For $w<<s_\textrm{th}$ no significant change is observed ($\alpha_L^*/\alpha_{L0} \approx 0.5$ and $b^*_a/b_{0} \approx 0.8$).

    \item Fig. S6: The value of information in burst size (A) and growth rate (B), as a function of the signals release rate by lysogen cells, $\beta$. There is no change in the results

    \item Fig. S7: The crossing-point values of both burst (A) size and growth rate (B) remain approximately unchanged when replacing the death of phage upon infecting a lysogen with a constant phage death/decay rate of $0.8 \, \textrm{hour}^{-1}$.

    \item Fig. S8: Crossing-point values of burst size (A) and growth rate (B). No significant change in the result, when compensating the slow phage creation, and hence high bacterial growth, with higher concentration of nutrient.
\end{itemize}


\begin{comment}
    
\newpage
\begin{figure}[bt!]
    \centering
    % {\includegraphics[width=\linewidth]{figureS1.pdf} }
    \caption{Comparison between the simulation (solid curve) and analytical (dashed curve) results, for a fixed strategy $f_0 = 0.1$. The blue and orange curves are the phage and lysogens, respectively, of the resident strategy, both in units of bacterial equivalents mL$^{-1}$.}
    \label{fig:major}
\end{figure}

\newpage
\begin{figure}[bt!]
    \centering
    % {\includegraphics[width=\linewidth]{figureS2.pdf} }
    \caption{Comparison between the simulation (solid curve) and analytical (dashed curve) results, for the adaptive strategy $(f_2,s_{\textrm{th}}) = (1,7)$. The blue and orange curves are the phage and lysogens, respectively, both in units of bacterial equivalents mL$^{-1}$.}
    \label{fig:invf}
\end{figure}


\begin{figure}[bt!]
    \centering
    % {\includegraphics[width=\linewidth]{figureS3.pdf} }
    \caption{Lysogens fraction at $b_a=b^*=12.4$ (blue) and at $\alpha_La=\alpha_L^*=0.31$ for different initial nutrient ($N_0$). Showing a wide range of coexistence of adaptive and fixed strategies near the growth rate crossing point, and a narrow range near the burst size crossing point (Note that the x-axis is in a logarithmic scale).}
    \label{fig:coex_N0}
\end{figure}

\begin{figure}[bt!]
    \centering
    % {\includegraphics[width=\linewidth]{figureS4.pdf} }
    \caption{$f_1 = 0$ is optimal for lysogen maximization. A set of strategies $(f_1,f_2,s_{\textbf{th}})$ where $f_1, f_2 \in [0,1]$ and $s_{\textbf{th}} \in [0,20]$ were were simultaneously competed in a simulation. The histogram shows the number of lysogens for the $10$ best strategies (the largest number of lysogens at the last dilution cycle). All $10$ have $f_1 = 0$.}
    \label{fig:best_hist}
\end{figure}


\begin{figure}[bt!]
    \centering
    % \includegraphics[width=\textwidth]{figureS5.pdf}
    % \includegraphics[width=\textwidth]{figureS5B.pdf}
    \caption{Crossing-point burst size (A) and growth rate (B) as functions of signal-response range $w$, where $f(s) = \frac{1}{e^{-\frac{s-s_{\textrm{th}}}{w}} + 1}$. For $w<<s_\textrm{th}$ no significant change is observed ($\alpha_L^*/\alpha_{L0} \approx 0.5$ and $b^*_a/b_{0} \approx 0.8$)}. %For $w \sim s_{\textrm{th}}$ there is a modest increase in the critical value. 
    \label{fig:response}
\end{figure}


\begin{figure}[bt!]
    \centering
    % \includegraphics[width=\textwidth]{figureS6.pdf}
    % \includegraphics[width=\textwidth]{figureS6B.pdf}
    \caption{The value of information in burst size (A) and growth rate (B), as a function of the signals release rate by lysogen cells, $\beta$. There is no change in the results}
    \label{fig:beta}
\end{figure}


\begin{figure}[bt!]
    \centering
    % \includegraphics[width=\textwidth]{figureS7.pdf}
    % \includegraphics[width=\textwidth]{figureS7B.pdf}
    \caption{The crossing-point values of both burst (A) size and growth rate (B) remain approximately unchanged when replacing the death of phage upon infecting a lysogen with a constant phage death/decay rate of $0.8 \, \textrm{hour}^{-1}$.}
    \label{fig:decay}
\end{figure}


\begin{figure}[bt!]
    \centering
    % \includegraphics[width=\textwidth]{figureS8.pdf}
    % \includegraphics[width=\textwidth]{figureS8B_b=15_N0=1000.pdf}
    \caption{Crossing-point values of burst size (A) and growth rate (B). No significant change in the result, when compensating the slow phage creation, and hence high bacterial growth, with higher concentration of nutrient }
    \label{fig:delay}
\end{figure}


%%% Add this line AFTER all your figures and tables

\end{comment}

% \listoffigures

\end{document}
